# Supplementary material for: Bioinformatics Analysis of Phylogeny and Transcription of TAA/YUC Auxin Biosynthetic Genes
Source: Int J Mol Sci. 2017 Aug 18;18(8):1791. doi: 10.3390/ijms18081791 (PMC5578179; doi:10.3390/ijms18081791)
Supplement: Supplementary file 1 [file ijms-18-01791-s001.zip]

Archive with 4 entries (4 files):
- Figure S1,2.pdf
- Table S1.xlsx
- Table S2.xlsx
- Table S3.xls
