# Supplementary material for: Bioinformatics Analysis of Phylogeny and Transcription of TAA/YUC Auxin Biosynthetic Genes
Source: Int J Mol Sci. 2017 Aug 18;18(8):1791. doi: 10.3390/ijms18081791 (PMC5578179; doi:10.3390/ijms18081791)
Supplement: Supplementary file 1 [file ijms-18-01791-s001.zip › Table S1.xlsx]

## Sheet: Sup Table 1
Name	Organism	Gene ID	Homologues	e-value	Score	HMMER hits	protein length	flavin- dependent monooxygenase domain		TMD
								start	end	start	end	start	end
AthYUC1	Arabidopsis thaliana	AT4G32540.1	na	na	na	na	414	23	335	no	no	no	no
AthYUC4	Arabidopsis thaliana	AT5G11320.1	na	na	na	na	410	17	387	no	no	no	no
AlyYUC1	Arabidopsis lyrata	353573	YUC1	0.0	838	yes	414	23	335	no	no	no	no
AlyYUC4	Arabidopsis lyrata	487963	YUC4	0.0	797	yes	411	18	386	no	no	no	no
AtrYUC1_4-a	Amborella trichopoda	ATR_00122G00400	YUC1/4	0.0	531	yes	416	22/226	284/399	230	248	no	no
AtrYUC1_4-b	Amborella trichopoda	ATR_00002G05580	YUC1/4	2e-176	498	yes	424	29	347	19	41	no	no
BraYUC1-a	Brassica rapa	Brara.A00540.1.p	YUC1	0.0	753	yes	411	27	339	no	no	no	no
BraYUC1-b	Brassica rapa	Brara.H01304.1.p	YUC1	0.0	751	yes	411	20	232	12	34	no	no
BraYUC4-a	Brassica rapa	Brara.B00402.1.p	YUC4	0.0	558	yes	418	18	387	no	no	no	no
BraYUC4-b	Brassica rapa	Brara.J02239.1.p	YUC4	0.0	539	yes	410	18	277	no	no	no	no
CpaYUC4	Carica papaya	CP00091G00270	YUC1	2e-162	458	yes	310	12	327	no	no	no	no
GmaYUC4-a	Glycine max	Glyma.04G070100.1.p	YUC1	0.0	569	yes	405	18	381	no	no	no	no
GmaYUC4-b	Glycine max	Glyma.17G205800.1.p	YUC1	0.0	556	yes	406	19	388	no	no	no	no
GmaYUC4-c	Glycine max	Glyma.06G072100.1.p	YUC1	0.0	555	yes	402	23	383	no	no	no	no
GmaYUC4-d	Glycine max	Glyma.14G128200.1.p	YUC1	0.0	533	yes	391	17	353	no	no	no	no
MacYUC1_4-b	Musa acuminata	695079515	YUC1/4	2e-180	508	yes	399	19	326	no	no	no	no
MacYUC1_4-c	Musa acuminata	695016596	YUC1/4	3e-155	445	yes	416	22	350	no	no	no	no
MacYUC1_4-d	Musa acuminata	695019460	YUC1/4	3e-152	437	yes	415	34	360	no	no	no	no
MacYUC1_4-a	Musa acuminata	694995261	YUC1/4	0.0	527	yes	400	22	333	no	no	no	no
NnuYUC1_4-a	Nelumbo nucifera	719980790	YUC1/4	0.0	588	yes	408	20	389	13	35	no	no
NnuYUC1_4-b	Nelumbo nucifera	719994669	YUC1/4	0.0	569	yes	438	20/218	307/397	13	335	no	no
OsaYUC1_4-a	Oryza sativa	LOC_Os01g45760.1	YUC1/4	1e-167	476	yes	406	18/287	301/344	no	no	no	no
OsaYUC1_4-c	Oryza sativa	LOC_Os03g06654.1	YUC1/4	7e-145	419	bad score	421	27	412	no	no	no	no
OsaYUC1_4-b	Oryza sativa	LOC_Os01g45760.2	YUC1/4	2e-141	407	yes	364	18/287	301/340	13	35	345	363
PpeYUC4	Prunus persica	ppa024927m	YUC1	0.0	581	yes	409	24/217	276/395	no	no	no	no
PtrYUC4-a	Populus trichocarpa	Potri.006G248200.1	YUC1	0.0	584	yes	411	24	380	no	no	no	no
PtrYUC4-b	Populus trichocarpa	Potri.018G033200.1	YUC1	0.0	567	yes	315	24	286	no	no	no	no
SlyYUC1	Solanum lycopersicum	Solyc06g065630.2.1	YUC1	0.0	572	yes	410	18	376	no	no	no	no
TcaYUC4	Theobroma cacao	Thecc1EG038333t1	YUC1	0.0	604	yes	413	24	393	no	no	no	no
VviYUC1	Vitis vinifera	GSVIVT01035788001	YUC1	0.0	520	yes	371	18/179	233/354	no	no	no	no
ZmaYUC1_4	Zea mays	GRMZM2G480386_P01	YUC1/4	5e-142	412	yes	441	33/301	308/424	no	no	no	no
AthYUC2	Arabidopsis thaliana	AT4G13260.1	na	na	na	na	415	c	359	no	no	no	no
AthYUC6	Arabidopsis thaliana	AT5G25620.1	na	na	na	na	426	26	346	no	no	no	no
AlyYUC2	Arabidopsis lyrata	332994	YUC2	0.0	751	yes	415	30	391	no	no	no	no
AlyYUC6	Arabidopsis lyrata	910627	YUC6	0.0	796	yes	417	34	354	no	no	no	no
AtrYUC2_6	Amborella trichopoda	ATR_00218G00080	YUC2/6	0.0	513	yes	428	53	365	no	no	no	no
BraYUC6-a	Brassica rapa	Brara.F02755.1.p	YUC6	0.0	731	yes	432	37	357	29	51	no	no
BraYUC6-b	Brassica rapa	Brara.B03625.1.p	YUC6	0.0	722	yes	445	43	364	no	no	no	no
BraYUC6-c	Brassica rapa	Brara.I00535.1.p	YUC6	0.0	710	yes	441	39	360	no	no	no	no
CpaYUC2	Carica papaya	CP30554G00010	YUC2	0.0	530	yes	401	16	332	no	no	no	no
CpaYUC6	Carica papaya	CP00078G00790	YUC6	0.0	544	yes	421	37	354	252	274	no	no
GmaYUC2-a	Glycine max	Glyma.08G038600.1.p	YUC2	0.0	531	yes	418	37	353	no	no	no	no
GmaYUC2-b	Glycine max	Glyma.05G231100.1.p	YUC2	0.0	528	yes	414	37	352	no	no	no	no
GmaYUC6-a	Glycine max	Glyma.04G079700.1.p	YUC6	0.0	566	yes	437	44	361	no	no	no	no
GmaYUC6-b	Glycine max	Glyma.17G189700.1.p	YUC6	0.0	561	yes	438	44/243	332/423	259	281	no	no
GmaYUC6-c	Glycine max	Glyma.06G081300.1.p	YUC6	0.0	549	yes	440	47	364	no	no	no	no
GmaYUC2-c	Glycine max	Glyma.07G086200.1.p	YUC2	0.0	533	yes	427	37	354	no	no	no	no
GmaYUC2-d	Glycine max	Glyma.09G190700.1.p	YUC2	0.0	525	yes	431	40	358	no	no	no	no
MacYUC2/6-a	Musa acuminata	695056387	YUC2/6	0.0	513	yes	439	52	366	no	no	no	no
MacYUC2/6-b	Musa acuminata	695006893	YUC2/6	0.0	512	yes	441	53	371	no	no	no	no
MacYUC2/6-c	Musa acuminata	695069565	YUC2/6	1e-179	508	yes	432	48	367	no	no	no	no
MacYUC2/6-d	Musa acuminata	695025742	YUC2/6	2e-173	492	yes	429	46/290	308/420	39	61	no	no
MacYUC2/6-e	Musa acuminata	695072737	YUC2/6	2e-171	487	yes	440	43	364	no	no	no	no
NnuYUC2_6-a	Nelumbo nucifera	719980263	YUC2/6	0.0	566	yes	429	34	409	no	no	no	no
NnuYUC2_6-b	Nelumbo nucifera	719994257	YUC2/6	0.0	560	yes	430	34	350	no	no	no	no
OsaYUC2/6-a	Oryza sativa	LOC_Os01g53200.1	YUC2/6	9e-175	496	yes	442	55/274	315/420	no	no	no	no
OsaYUC2/6-b	Oryza sativa	LOC_Os05g45240.1	YUC2/6	3e-145	417	yes	348	10	324	no	no	no	no
PpeYUC2	Prunus persica	ppa022204m	YUC2	0.0	540	yes	432	36	357	no	no	no	no
PpeYUC6	Prunus persica	ppa005244m	YUC6	0.0	558	yes	471	73/284	332/447	no	no	no	no
PtrYUC6-a	Populus trichocarpa	Potri.006G243400.1	YUC6	0.0	578	yes	434	34/244	292/413	no	no	no	no
PtrYUC6-b	Populus trichocarpa	Potri.018G036800.1	YUC6	0.0	575	yes	437	33	406	no	no	no	no
SlyYUC6	Solanum lycopersicum	Solyc08g068160.1.1	YUC6	0.0	564	yes	411	36	410	no	no	no	no
TcaYUC2	Theobroma cacao	Thecc1EG037885t2	YUC2	0.0	550	yes	431	36	414	no	no	no	no
TcaYUC6	Theobroma cacao	Thecc1EG037137t1	YUC6	0.0	580	yes	419	36/253	294/392	no	no	no	no
VviYUC2	Vitis vinifera	GSVIVT01015388001	YUC2	0.0	538	yes	470	33	428	426	445	no	no
VviYUC6	Vitis vinifera	GSVIVT01035678001	YUC6	0.0	535	yes	394	33	379	no	no	no	no
ZmaYUC2/6	Zea mays	GRMZM2G017193_P01	YUC2/6	2e-171	487	yes	454	53	420	no	no	no	no
AthYUC3	Arabidopsis thaliana	AT1G04610.1	na	na	na	na	437	38/268	300/431	31	53	no	no
AthYUC5	Arabidopsis thaliana	AT5G43890.1	na	na	na	na	424	26/229	320/407	248	270	no	no
AthYUC7	Arabidopsis thaliana	AT2G33230.1	na	na	na	na	431	34	354	no	no	no	no
AthYUC8	Arabidopsis thaliana	AT4G28720.1	na	na	na	na	426	26/236	298/411	246	266	no	no
AthYUC9	Arabidopsis thaliana	AT1G04180.1	na	na	na	na	421	26/244	316/405	230	248	254	271
AlyYUC3	Arabidopsis lyrata	470444	YUC3	0.0	895	yes	437	38/271	300/431	31	53	no	no
AlyYUC5	Arabidopsis lyrata	494616	YUC5	0.0	810	yes	425	26/240	388/408	249	271	no	no
AlyYUC7	Arabidopsis lyrata	869628	YUC7	0.0	823	yes	431	34	373	no	no	no	no
AlyYUC8	Arabidopsis lyrata	491885	YUC8	0.0	876	yes	426	26/236	296/413	246	266	no	no
AlyYUC9	Arabidopsis lyrata	311505	YUC9	0.0	800	yes	421	26/247	284/405	230	248	254	271
AtrYUC3_5_7_8_9	Amborella trichopoda	ATR_00039G01830	YUC3/5/7/8/9	0.0	571	yes	405	20/224	301/390	13	35	no	no
BraYUC3-a	Brassica rapa	Brara.J00274.1.p	YUC3	0.0	848	yes	436	38	357	30	52	no	no
BraYUC3-b	Brassica rapa	Brara.I05483.1.p	YUC3	0.0	840	yes	436	38	357	30	52	no	no
BraYUC5-a	Brassica rapa	Brara.B02765.1.p	YUC5	0.0	773	yes	430	26/235	326/413	254	276	no	no
BraYUC5-b	Brassica rapa	Brara.F03781.1.p	YUC5	0.0	744	yes	420	26/230	321/403	249	270	no	no
BraYUC7	Brassica rapa	Brara.E01069.1.p	YUC7	0.0	773	yes	436	39	359	31	53	no	no
BraYUC8-a	Brassica rapa	Brara.A00847.1.p	YUC8	0.0	815	yes	426	26/264	298/408	248	269	no	no
BraYUC8-b	Brassica rapa	Brara.H01467.1.p	YUC8	0.0	806	yes	426	29	352	no	no	no	no
BraYUC9-a	Brassica rapa	Brara.J00235.1.p	YUC9	0.0	766	yes	422	26/227	316/406	231	249	255	272
BraYUC9-b	Brassica rapa	Brara.I05505.1.p	YUC9	0.0	765	yes	422	27/227	273/422	231	249	255	272
CpaYUC3_7	Carica papaya	CP00059G00550	YUC3/7	0.0	670	yes	420	26	341	no	no	no	no
CpaYUC5_8_9	Carica papaya	CP00087G00640	YUC5/8/9	0.0	650	yes	425	25/239	287/407	248	269	no	no
GmaYUC3_7-a	Glycine max	Glyma.10G128700.1.p	YUC3/7	0.0	699	yes	441	33	362	no	no	no	no
GmaYUC3_7-b	Glycine max	Glyma.20G080000.1.p	YUC3/7	0.0	676	yes	439	32/244	336/427	264	281	no	no
GmaYUC5_8_9-c	Glycine max	Glyma.03G169600.1.p	YUC5/8/9	0.0	690	yes	424	25/229	320/415	245	266	no	no
GmaYUC5_8_9-d	Glycine max	Glyma.19G170800.1.p	YUC5/8/9	0.0	688	yes	424	25/239	298/407	245	266	no	no
GmaYUC5_8_9-a	Glycine max	Glyma.10G041800.1.p	YUC5/8/9	0.0	668	yes	423	25/228	320/406	240	265	no	no
GmaYUC5_8_9-b	Glycine max	Glyma.13G128800.1.p	YUC5/8/9	0.0	666	yes	423	25/228	320/406	240	265	no	no
MacYUC3_5_7_8_9-e	Musa acuminata	695074584	YUC3/5/7/8/9	0.0	600	yes	422	22/224	319/404	247	265	no	no
MacYUC3_5_7_8_9-h	Musa acuminata	695047009	YUC3/5/7/8/9	0.0	600	yes	422	23	344	no	no	no	no
MacYUC3_5_7_8_9-a	Musa acuminata	695077075	YUC3/5/7/8/9	0.0	593	???	419	20	342	no	no	no	no
MacYUC3_5_7_8_9-c	Musa acuminata	695003196	YUC3/5/7/8/9	0.0	587	yes	422	23	340	no	no	no	no
MacYUC3_5_7_8_9-i	Musa acuminata	694996017	YUC3/5/7/8/9	0.0	566	yes	416	22/238	286/406	247	266	no	no
MacYUC3_5_7_8_9-f	Musa acuminata	695028635	YUC3/5/7/8/9	0.0	616	yes	422	22/227	319/403	247	265	no	no
MacYUC3_5_7_8_9-g	Musa acuminata	695070296	YUC3/5/7/8/9	0.0	604	yes	422	22/253	286/299	247	265	no	no
MacYUC3_5_7_8_9-j	Musa acuminata	695021893	YUC3/5/7/8/9	0.0	600	yes	417	22/238	286/401	247	265	no	no
MacYUC3_5_7_8_9-b	Musa acuminata	695001286	YUC3/5/7/8/9	0.0	580	yes	416	23	339	no	no	no	no
MacYUC3_5_7_8_9-d	Musa acuminata	695072047	YUC3/5/7/8/9	0.0	574	yes	419	20	337	no	no	no	no
NnuYUC5_8_9-a	Nelumbo nucifera	720085777	YUC5/8/9	0.0	656	yes	419	22/246	283/405	244	262	no	no
NnuYUC5_8_9-b	Nelumbo nucifera	720025537	YUC5/8/9	0.0	598	yes	424	24/251	288/409	249	270	no	no
OsaYUC3_5_7_8_9-b	Oryza sativa	LOC_Os04g03980.1	YUC3/5/7/8/9	0.0	582	yes	419	24/224	316/408	236	261	no	no
OsaYUC3_5_7_8_9-a	Oryza sativa	LOC_Os07g25540.1	YUC3/5/7/8/9	0.0	516	yes	398	12	393	221	239	245	262
PabYUC3_5_7_8_9-a	Picea abies	MA_218308g0010	YUC3/5/7/8/9	0.0	528	yes	407	36	404	249	274	no	no
PabYUC3_5_7_8_9-b	Picea abies	MA_58284g0010	YUC3/5/7/8/9	2e-179	507	yes	442	50	430	no	no	no	no
PabYUC3_5_7_8_9-d	Picea abies	MA_215174g0010	YUC3/5/7/8/9	1e-165	471	yes	435	2/202	250/366	202	227	no	no
PlaYUC3_5_7_8_9-a	Pinus lambertiana	PILAhq_045322-RA	YUC3/5/7/8/9	0.0	544	yes	451	36/326	291/410	255	273	no	no
PlaYUC3_5_7_8_9-b	Pinus lambertiana	PILAhq_038950-RA	YUC3/5/7/8/9	0.0	533	yes	448	36/235	323/409	247	272	no	no
PlaYUC3_5_7_8_9-c	Pinus lambertiana	PILAhq_012930-RA	YUC3/5/7/8/9	3e-146	421	yes	382	28	233	253	271	no	no
PlaYUC3_5_7_8_9-d	Pinus lambertiana	PILAhq_075634-RA	YUC3/5/7/8/9	0.0	575	yes	450	48	439	273	291	no	no
PtaYUC3_5_7_8_9-a	Pinus taeda	PITA_000029918-RA	YUC3/5/7/8/9	0.0	546	yes	449	34/234	288/408	246	271	no	no
PtaYUC3_5_7_8_9-b	Pinus taeda	PITA_000044561-RA	YUC3/5/7/8/9	0.0	524	yes	442	34/234	339/423	246	271	314	332
PtaYUC3_5_7_8_9-c	Pinus taeda	PITA_000026952-RA	YUC3/5/7/8/9	0.0	523	yes	420	31	412	no	no	no	no
PtaYUC3_5_7_8_9-d	Pinus taeda	PITA_000046423-RA	YUC3/5/7/8/9	4e-171	486	yes	422	28	412	252	270	no	no
PpeYUC3_7	Prunus persica	ppa019979m	YUC3/7	0.0	680	yes	424	23/238	298/411	239	266	no	no
PpeYUC5_8_9	Prunus persica	ppa015832m	YUC5/8/9	0.0	645	yes	423	25/249	286/408	240	265	no	no
PtrYUC3_7-a	Populus trichocarpa	Potri.008G174600.1	YUC3/7	0.0	682	yes	421	22/242	319/404	245	263	no	no
PtrYUC3_7-b	Populus trichocarpa	Potri.010G062400.1	YUC3/7	0.0	663	yes	432	33/240	328/418	no	no	no	no
PtrYUC5_8_9	Populus trichocarpa	Potri.002G254200.1	YUC5/8/9	0.0	695	yes	422	25/238	286/407	no	no	no	no
SlyYUC3_7	Solanum lycopersicum	Solyc09g091090.1.1	YUC3/7	0.0	617	yes	431	34/250	292/398	no	no	no	no
SlyYUC5_8_9-a	Solanum lycopersicum	Solyc06g008050.2.1	YUC5/8/9	0.0	583	yes	411	23/233	281/393	242	261	no	no
SlyYUC5_8_9-b	Solanum lycopersicum	Solyc06g083700.2.1	YUC5/8/9	0.0	635	yes	416	22	398	241	260	no	no
SlyYUC5_8_9-c	Solanum lycopersicum	Solyc09g064160.2.1	YUC5/8/9	0.0	634	yes	415	21/231	279/397	233	258	no	no
TcaYUC3_7	Theobroma cacao	Thecc1EG020470t1	YUC3/7	0.0	695	yes	430	32/256	293/416	254	272	no	no
TcaYUC5_8_9	Theobroma cacao	Thecc1EG003800t1	YUC5/8/9	0.0	671	yes	519	121/334	382/505	336	361	no	no
VviYUC3_7	Vitis vinifera	GSVIVT01028991001	YUC3/7	0.0	523	yes	408	31	350	213	231	no	no
VviYUC5_8_9	Vitis vinifera	GSVIVT01028471001	YUC5/8/9	0.0	573	yes	394	25/210	258/373	219	237	no	no
ZmaYUC3_5_7_8_9-a	Zea mays	GRMZM2G132489_P01	YUC3/5/7/8/9	0.0	518	yes	411	24	404	235	268	no	no
ZmaYUC3_5_7_8_9-b	Zea mays	GRMZM2G333478_P01	YUC3/5/7/8/9	4e-175	496	yes	398	15/217	274/391	221	254	no	no
ZmaYUC3_5_7_8_9-c	Zea mays	GRMZM2G141383_P01	YUC3/5/7/8/9	0.0	583	yes	421	24	406	243	265	no	no
ZmaYUC3_5_7_8_9-d	Zea mays	GRMZM2G159393_P01	YUC3/5/7/8/9	0.0	565	yes	422	24/255	383/403	244	262	no	no
AthYUC10	Arabidopsis thaliana	AT1G48910.1	na	na	na	na	383	5	279	no	no	no	no
AthYUC11	Arabidopsis thaliana	AT1G21430.1	na	na	na	na	391	9	318	no	no	no	no
AlyYUC10	Arabidopsis lyrata	314320	YUC10	0.0	744	yes	382	5	206	no	no	no	no
AlyYUC11	Arabidopsis lyrata	313035	YUC11	0.0	744	yes	390	9	318	no	no	no	no
AtrYUC10_11-b	Amborella trichopoda	ATR_00209G00090	YUC10/11	6e-147	421	yes	391	10	319	no	no	no	no
AtrYUC10_11-c	Amborella trichopoda	ATR_00017G02910	YUC10/11	4e-144	414	yes	391	5	212	233	244	no	no
AtrYUC10_11-a	Amborella trichopoda	ATR_01333G00010	YUC10/11	6e-153	436	yes	391	5	337	no	no	no	no
BraYUC10	Brassica rapa	Brara.F00397.1.p	YUC10	0.0	638	yes	385	5	380	no	no	no	no
BraYUC11	Brassica rapa	Brara.F01537.1.p	YUC11	0.0	629	yes	378	11	317	no	no	no	no
CpaYUC11	Carica papaya	CP00009G01590	YUC11	2e-140	404	yes	385	14	325	no	no	no	no
CpaYUC10_11	Carica papaya	CP00026G00780	YUC10/11	8e-157	446	yes	373	2	275	no	no	no	no
GmaYUC10-a	Glycine max	Glyma.06G152700.1.p	YUC10	2e-160	456	yes	381	2	355	no	no	no	no
GmaYUC10-b	Glycine max	Glyma.04G213600.1.p	YUC10	2e-158	451	yes	381	2	355	no	no	no	no
GmaYUC11-a	Glycine max	Glyma.06G120700.1.p	YUC11	3e-156	446	yes	400	7	318	no	no	no	no
GmaYUC11-b	Glycine max	Glyma.04G242500.1.p	YUC11	4e-151	435	yes	434	27	414	no	no	no	no
MacYUC10_11-a	Musa acuminata	695010257	YUC10_11	8e-150	429	yes	385	1/217	260/374	7	29	211	234
MacYUC10_11-b	Musa acuminata	695010789	YUC10_11	8e-143	410	yes	379	2/205	260/373	214	235	no	no
NnuYUC10_11-c	Nelumbo nucifera	720091225	YUC10/11	5e-158	449	yes	376	4	373	no	no	no	no
NnuYUC10_11-b	Nelumbo nucifera	719973280	YUC10/11	3e-142	409	yes	378	6/210	279/371	no	no	no	no
NnuYUC10_11-d	Nelumbo nucifera	720091232	YUC10/11	9e-134	387	yes	365	1	273	no	no	no	no
NnuYUC10_11-a	Nelumbo nucifera	719973283	YUC10/11	4e-123	359	yes	341	6	316	no	no	no	no
NnuYUC10	Nelumbo nucifera	720046267	YUC10	2e-151	433	yes	385	1	372	no	no	no	no
OsaYUC10_11-c	Oryza sativa	LOC_Os11g10170.1	YUC10/11	7e-138	398	yes	387	2	383	7	26	no	no
OsaYUC10_11-b	Oryza sativa	LOC_Os02g17230.1	YUC10/11	6e-137	396	yes	384	1/208	262/364	223	245	no	no
OsaYUC10_11-a	Oryza sativa	LOC_Os12g08780.1	YUC10/11	2e-149	428	yes	384	3/208	262/378	219	241	no	no
PabYUC10_11-b	Picea abies	MA_70477g0010	YUC10/11	4e-133	387	yes	378	12	371	no	no	no	no
PabYUC10_11-c	Picea abies	MA_31349g0010	YUC10/11	5e-142	410	yes	408	25/230	288/403	no	no	no	no
PlaYUC10_11-a	Pinus lambertiana	PILAhq_070572-RA	YUC10/11	7e-145	419	yes	402	42	367	no	no	no	no
PlaYUC10_11-d	Pinus lambertiana	PILAhq_070532-RA	YUC10/11	7e-139	404	yes	406	24/232	288/402	no	no	no	no
PlaYUC10_11-b	Pinus lambertiana	PILAhq_041125-RA	YUC10/11	2e-140	408	yes	436	41/260	308/419	no	no	no	no
PlaYUC10_11-c	Pinus lambertiana	PILAhq_052127-RA	YUC10/11	3e-136	396	yes	437	21	398	no	no	no	no
PtaYUC10_11-b	Pinus taeda	PITA_000069109-RA	YUC10/11	1e-144	421	yes	479	17/258	306/407	no	no	no	no
PtaYUC10_11-a	Pinus taeda	PITA_000084631-RA	YUC10/11	6e-149	429	yes	436	42/294	308/422	no	no	no	no
PtaYUC10_11-d	Pinus taeda	PITA_000090942-RA	YUC10/11	1e-137	400	yes	408	27	403	234	252	no	no
PtaYUC10_11-e	Pinus taeda	PITA_000061174-RA	YUC10/11	1e-136	397	yes	406	28/230	288/402	26	54	no	no
PtaYUC10_11-c	Pinus taeda	PITA_000072962-RA	YUC10/11	5e-120	355	yes	410	22	408	no	no	no	no
PpaYUC10_11-a	Physcomitrella patens	Phpat.003G072100.1.p	YUC10/11	8e-139	404	yes	434	41	429	256	278	no	no
PpaYUC10_11-b	Physcomitrella patens	Phpat.011G043700.1.p	YUC10/11	1e-154	445	yes	431	34/244	297/411	no	no	no	no
PpaYUC10_11-c	Physcomitrella patens	Phpat.002G112300.1.p	YUC10/11	1e-150	434	yes	410	13	396	no	no	no	no
PpaYUC10_11-d	Physcomitrella patens	Phpat.003G080300.1.p	YUC10/11	2e-150	434	yes	430	38	423	no	no	no	no
PpaYUC10_11-e	Physcomitrella patens	Phpat.001G046400.1.p	YUC10/11	3e-141	411	yes	432	38	425	no	no	no	no
PpaYUC10_11-f	Physcomitrella patens	Phpat.013G075800.1.p	YUC10/11	3e-134	391	yes	404	34/291	306/391	no	no	no	no
PpeYUC11	Prunus persica	ppa024334m	YUC11	3e-156	444	yes	383	1/213	260/358	no	no	no	no
PpeYUC10_11	Prunus persica	ppa007054m	YUC10/11	5e-143	411	yes	384	1	380	7	29	no	no
PtrYUC10_11	Populus trichocarpa	Potri.002G207400.1	YUC10/11	5e-150	429	yes	377	6	369	no	no	no	no
PtrYUC11-a	Populus trichocarpa	Potri.005G186100.1	YUC11	2e-157	449	yes	381	5/208	260/318	no	no	no	no
PtrYUC11-b	Populus trichocarpa	Potri.016G003300.1	YUC11	2e-152	436	yes	383	1/218	261/366	no	no	no	no
PtrYUC11-c	Populus trichocarpa	Potri.005G111800.1	YUC11	1e-147	424	yes	393	2	381	no	no	no	no
SlyYUC10-a	Solanum lycopersicum	Solyc09g091720.1.1	YUC10	5e-140	403	yes	449	5	271	217	241	no	no
SlyYUC10-b	Solanum lycopersicum	Solyc09g091870.1.1	YUC10	3e-139	401	yes	404	6/236	266/359	no	no	no	no
SlyYUC10_11	Solanum lycopersicum	Solyc09g074430.2.1	YUC10/11	2e-134	389	yes	386	13	284	no	no	no	no
SmoYUC10_11-a	Selaginella moellendorffii	75206	YUC10/11	2e-138	403	yes	381	54/260	318/412	no	no	no	no
SmoYUC10_11-b	Selaginella moellendorffii	80431	YUC10/11	3e-150	431	yes	381	73	386	no	no	no	no
SmoYUC10_11-c	Selaginella moellendorffii	64527	YUC10/11	9e-145	417	yes	388	6/222	289/364	no	no	no	no
TcaYUC10	Theobroma cacao	Thecc1EG001460t1	YUC10	1e-172	487	yes	396	5/223	260/378	221	239	no	no
TcaYUC10_11	Theobroma cacao	Thecc1EG004531t1	YUC10_11	2e-148	425	yes	378	1	372	no	no	no	no
VviYUC11-a	Vitis vinifera	GSVIVT01009998001	YUC11	2e-144	413	yes	356	5	355	no	no	no	no
VviYUC11-b	Vitis vinifera	GSVIVT01009989001	YUC11	1e-143	411	yes	356	5/188	237/353	no	no	no	no
VviYUC10_11	Vitis vinifera	GSVIVT01011005001	YUC10/11	1e-131	381	yes	366	6/190	256/288	no	no	no	no
ZmaYUC10_11-a	Zea mays	GRMZM2G107761_P03	YUC10/11	3e-136	394	yes	377	5/212	259/351	no	no	no	no
ZmaYUC10_11-b	Zea mays	GRMZM2G091819_P01	YUC10/11	2e-139	404	yes	399	1/229	265/369	no	o	no	no
