# Supplementary material for: Bioinformatics Analysis of Phylogeny and Transcription of TAA/YUC Auxin Biosynthetic Genes
Source: Int J Mol Sci. 2017 Aug 18;18(8):1791. doi: 10.3390/ijms18081791 (PMC5578179; doi:10.3390/ijms18081791)
Supplement: Supplementary file 1 [file ijms-18-01791-s001.zip › Table S2.xlsx]

## Sheet: Supp Table 2
Name	Organism	Gene ID	Homologues	e-value	Score	HMMER hits	protein size	tryptophan aminotransferases		TMD
AthTAA1	Arabidopsis thaliana	AT1G70560.1	na	na	na	na	391	25	383	no	no
AthTAR1	Arabidopsis thaliana	AT1G23320.1	na	na	na	na	388	5	305	no	no
AthTAR2	Arabidopsis thaliana	AT4G24670.1	na	na	na	na	440	76	436	7	26
AlyTAR2	Arabidopsis lyrata	492374	TAR2	0.0	840	yes	440	79	434	7	26
AlyTAR1	Arabidopsis lyrata	335577	TAR1	0.0	577	yes	387	25	379	no	no
AlyTAA1	Arabidopsis lyrata	476182	TAA1	0.0	792	yes	392	25	384	no	no
BraTAR1-a	Brassica rapa	Brara.I03244.1.p	TAR1	0.0	588	yes	382	13	368	no	no
BraTAR1-b	Brassica rapa	Brara.I03242.1.p	TAR1	0.0	585	yes	381	19	374	no	no
BraTAR2	Brassica rapa	Brara.A01473.1.	TAR2	0.0	748	yes	454	92	448	7	29
BraTAA1-a	Brassica rapa	Brara.G02980.1.p	TAA1	0.0	728	yes	381	17	373	no	no
BraTAA1-b	Brassica rapa	Brara.B01919.1.p	TAA1	0.0	709	yes	381	17	373	no	no
CpaTAR2	Carica papaya	CP00035G00560	TAR2	0.0	569	yes	448	81	439	7	29
CpaTAA1_TAR1	Carica papaya	CP00069G00950	TAA1/TAR1	3e-151	431	yes	364	33	363	no	no
GmaTAR2-a	Glycine max	Glyma.04G186700.2.p	TAR2	1e-176	502	yes	445	85	443	1	36
GmaTAR2-b	Glycine max	Glyma.06G179000.1.p	TAR2	2e-172	491	yes	439	79	437	1	29
GmaTAR2-c	Glycine max	Glyma.05G040400.1.p	TAR2	4e-172	491	yes	452	86	448	12	32
GmaTAR2-d	Glycine max	Glyma.17G086500.1.p	TAR2	1e-166	477	yes	453	91	449	12	32
GmaTAA1_TAR1-a	Glycine max	Glyma.02G037600.1.p	TAA1/TAR1	2e-151	434	yes	392	26	386	no	no
GmaTAA1_TAR1-b	Glycine max	Glyma.01G027400.1.p	TAA1/TAR1	5e-147	423	yes	391	28	385	no	no
NnuTAR2-a	Nelumbo nucifera	719976623	TAR2	1e-167	477	yes	417	53	414	no	no
NnuTAR2-b	Nelumbo nucifera	719984605	TAR2	2e-167	479	yes	468	99	466	13	35
NnuTAA1_TAR1-a	Nelumbo nucifera	719976619	TAA1/TAR1	2e-163	464	yes	402	38	393	no	no
NnuTAA1_TAR1-b	Nelumbo nucifera	719984602	TAA1/TAR1	5e-161	458	yes	410	38	396	no	no
PpeTAR2	Prunus persica	ppa005927m	TAR2	1e-168	480	yes	437	75	435	13	30
PpeTAA1_TAR1-a	Prunus persica	ppa019805m	TAA1/TAR1	7e-155	442	yes	404	5	355	no	no
PpeTAA1_TAR1-b	Prunus persica	ppa018754m	TAA1/TAR1	4e-153	436	yes	370	1	352	no	no
PtrTAR2-a	Populus trichocarpa	Potri.015G081900.1	TAR2	0.0	530	yes	457	87	444	12	30
PtrTAR2-b	Populus trichocarpa	Potri.012G083300.1	TAR2	0.0	522	yes	457	86	441	no	no
PtrTAA1_TAR1-a	Populus trichocarpa	Potri.010G044500.1	TAA1/TAR1	3e-179	503	yes	365	5	355	no	no
PtrTAA1_TAR1-b	Populus trichocarpa	Potri.008G187800.1	TAA1/TAR1	4e-171	483	yes	377	6	350	no	no
SlyTAR2-a	Solanum lycopersicum	Solyc06g071640.2.1	TAR2	1e-156	450	yes	437	72	431	15	34
SlyTAR2-b	Solanum lycopersicum	Solyc03g112460.2.1	TAR2	4e-151	436	yes	444	80	437	20	37
SlyTAA1_TAR1	Solanum lycopersicum	Solyc05g031600.1.1	TAA1/TAR1	1e-152	436	yes	391	30	385	no	no
TcaTAR2	Theobroma cacao	Thecc1EG012202t	TAR2	0.0	531	yes	452	93	450	21	38
TcaTAA1_TAR1	Theobroma cacao	Thecc1EG010471t1	TAA1/TAR1	1e-164	467	yes	399	32	390	no	no
VviTAR2	Vitis vinifera	GSVIVT01007679001	TAR2	0.0	521	yes	473	101	406	26	46
VviTAA1_TAR1-a	Vitis vinifera	GSVIVT01006656001	TAA1/TAR1	2e-156	446	yes	419	44	396	no	no
VviTAA1_TAR1-b	Vitis vinifera	GSVIVT01004095001	TAA1/TAR1	3e-156	445	yes	410	44	396	no	no
OsaTAR_TAA-a	Oryza sativa	LOC_Os05g07720.1	TAR/TAA	5e-143	416	yes	441	63	440	21	40
OsaTAR_TAA-b	Oryza sativa	LOC_Os01g07500.1	TAR/TAA	7e-138	405	yes	507	122	506	64	88
MacTAR_TAA-a	Musa acuminata	695013643	TAR/TAA	9e-161	462	yes	468	102	464	27	49
MacTAR_TAA-b	Musa acuminata	695066984	TAR/TAA	7e-155	447	yes	469	103	466	27	50
MacTAR_TAA-c	Musa acuminata	695035402	TAR/TAA	5e-151	434	yes	387	26	386	no	no
ZmaTAR_TAA-a	Zea mays	GRMZM2G127308_P01	TAR/TAA	7e-143	419	yes	530	171	529	79	98
ZmaTAR_TAA-b	Zea mays	GRMZM2G066345_P01	TAR/TAA	1e-142	419	yes	536	170	535	92	112
ZmaTAR_TAA-c	Zea mays	GRMZM2G141810_P01	TAR/TAA	2e-128	379	yes	435	71	434	7	29
ZmaTAR_TAA-d	Zea mays	GRMZM2G127160_P01	TAR/TAA	1e-124	369	yes	431	71	430	13	35
AtrTAR_TAA	Amborella trichopoda	ATR_00011G00070	TAR/TAA	8e-146	422	yes	460	82	458	12	32
PabTAR_TAA	Picea abies	MA_2120g0020	TAR/TAA	2e-137	397	yes	352	2	351	no	no
PlaTAR_TAA-a	Pinus lambertiana	PILAhq_037377-RA	TAR/TAA	1e-139	410	yes	546	148	545	49	69
PlaTAR_TAA-b	Pinus lambertiana	PILAhq_016056-RA	TAR/TAA	3e-92	286	yes	454	190	453	48	66
PtaTAR_TAA-a	Pinus taeda	PITA_000027966-RA	TAR/TAA	2e-146	427	yes	541	170	539	51	69
PtaTAR_TAA-b	Pinus taeda	PITA_000027613-RA	TAR/TAA	3e-144	422	yes	538	168	537	no	no
PtaTAR_TAA-c	Pinus taeda	PITA_000019549-RA	TAR/TAA	8e-138	406	yes	565	175/377	396/564	48/66	373/393
PpaTAR_TAA-a	Physcomitrella patens	Phpat.017G022100.2.p	TAR/TAA	4e-116	344	yes	422	66	421	no	no
PpaTAR_TAA-b	Physcomitrella patens	Phpat.021G054300.1.p	TAR/TAA	1e-125	374	yes	511	134	503	no	no
SmoTAR_TAA	Selaginella moellendorffii	171289	TAR/TAA	4e-131	382	yes	359	1	342	no	no
