# Supplementary material for: Bioinformatics Analysis of Phylogeny and Transcription of TAA/YUC Auxin Biosynthetic Genes
Source: Int J Mol Sci. 2017 Aug 18;18(8):1791. doi: 10.3390/ijms18081791 (PMC5578179; doi:10.3390/ijms18081791)
Supplement: Supplementary file 1 [file ijms-18-01791-s001.zip › Table S3.xls]

## Sheet: root
			Root meristematic zone			Primary root		root
IdGene	length		SRR1740401	SRR1740402	SRR1740403	SRR1042766	SRR1042767	SRR656215
AT1G70560	2649	TAA1	4.3205	3.5097	4.9528	4.6077	4.5630	2.4752
AT1G23320	1928	TAR1	0.0000	0.0000	0.0000	0.0000	0.0000	0.0000
AT4G24670	3441	TAR2	0.1938	0.5309	0.3188	2.6975	3.2693	0.9631
AT4G32540	2057	YUC1	0.0000	0.0000	0.0000	0.0000	0.0000	0.0000
AT1G48910	2094	YUC10	0.0000	0.0000	0.0000	0.0000	0.0000	0.0000
AT1G21430	1342	YUC11	0.0000	0.0000	0.0943	0.0000	0.0892	0.0326
AT4G13260	2372	YUC2	0.0000	0.0000	0.0000	0.1541	0.2270	0.2444
AT1G04610	2231	YUC3	15.8383	17.1371	8.9251	3.6364	3.5941	5.0788
AT5G11320	2115	YUC4	0.0000	0.0000	0.0000	0.0000	0.0000	0.0207
AT5G43890	1275	YUC5	0.0000	0.1279	0.1323	2.4076	2.6282	1.5140
AT5G25620	3719	YUC6	1.1354	0.6491	1.2478	3.3213	4.0386	1.1410
AT2G33230	1561	YUC7	0.9254	1.6718	0.5135	0.3746	0.0767	0.1822
AT4G28720	1674	YUC8	3.3853	3.2934	2.5201	2.5323	2.1448	2.7996
AT1G04180	1366	YUC9	1.2202	2.4598	2.1000	4.9225	4.1616	2.9184

## Sheet: cotyledon
			CR-grown	CR-grown	col0	col0	col0
IdGene	length		SRR1292205	SRR1292206	SRR1292207	SRR605657	SRR605658
AT1G70560	2649	TAA1	5.5947	5.4618	7.2683	4.1454	4.7636
AT1G23320	1928	TAR1	0.0000	0.0000	0.0000	0.0000	0.0000
AT4G24670	3441	TAR2	0.8533	1.1402	0.8987	2.0860	1.9120
AT4G32540	2057	YUC1	0.3399	0.1192	0.2327	0.0000	0.0524
AT1G48910	2094	YUC10	0.0000	0.0000	0.0000	0.0000	0.0000
AT1G21430	1342	YUC11	0.0695	0.1827	0.0000	0.0399	0.0804
AT4G13260	2372	YUC2	0.6680	0.7444	0.6674	0.8130	0.5002
AT1G04610	2231	YUC3	0.4387	0.2638	0.4125	1.0084	0.9830
AT5G11320	2115	YUC4	0.3746	0.0464	0.2263	0.1520	0.2040
AT5G43890	1275	YUC5	0.6580	0.5001	0.6930	0.4201	0.7613
AT5G25620	3719	YUC6	0.5639	0.7253	0.4850	1.1667	1.0440
AT2G33230	1561	YUC7	0.0000	0.1571	0.0708	0.0343	0.0000
AT4G28720	1674	YUC8	1.1136	0.9961	1.2975	1.3120	1.4389
AT1G04180	1366	YUC9	0.3071	0.3590	0.2695	0.7451	0.7369

## Sheet: GC_epidermis
			epidermis		GC
IdGene	length		SRR1463325	SRR1463326	SRR1463334	SRR1463335	SRR826283
AT1G70560	2649	TAA1	0.1928	0.0132	0.0000	0.0000	0.7922
AT1G23320	1928	TAR1	0.0000	0.0000	0.0000	0.0000	0.0000
AT4G24670	3441	TAR2	0.2226	0.4356	0.0000	0.0000	0.6226
AT4G32540	2057	YUC1	0.0000	0.0000	0.0000	0.0000	0.0000
AT1G48910	2094	YUC10	0.0000	0.0000	0.0000	0.0000	0.0000
AT1G21430	1342	YUC11	0.5470	0.0000	0.0000	0.0000	0.2932
AT4G13260	2372	YUC2	0.0000	0.0000	0.0000	0.0000	0.0737
AT1G04610	2231	YUC3	0.0429	0.0000	0.0000	0.0000	0.0000
AT5G11320	2115	YUC4	0.0151	0.0000	0.0000	0.0000	0.0000
AT5G43890	1275	YUC5	0.0250	0.0000	0.0000	0.0000	0.1372
AT5G25620	3719	YUC6	0.0000	0.0000	0.0000	0.0000	0.2469
AT2G33230	1561	YUC7	0.0204	0.0000	0.0000	0.0209	0.0840
AT4G28720	1674	YUC8	0.0000	0.0000	0.0000	0.0000	0.1306
AT1G04180	1366	YUC9	0.0467	0.1531	0.0000	0.0000	0.0320

## Sheet: seedling
			seedling 14days		emergence of fourth true leaf
IdGene	length		SRR346552	SRR346553	SRR1119205	SRR1119206
AT1G70560	2649	TAA1	1.3897	0.7343	2.7324	2.5612
AT1G23320	1928	TAR1	0.0000	0.0000	0.0000	0.0000
AT4G24670	3441	TAR2	1.3819	0.7457	2.6720	2.6289
AT4G32540	2057	YUC1	0.0746	0.0402	0.1902	0.0000
AT1G48910	2094	YUC10	0.0000	0.0000	0.0000	0.0000
AT1G21430	1342	YUC11	0.0381	0.0000	0.0000	0.0000
AT4G13260	2372	YUC2	0.1293	0.2792	0.7423	0.3467
AT1G04610	2231	YUC3	0.0229	0.0000	0.0000	0.0000
AT5G11320	2115	YUC4	0.1692	0.1957	0.5550	0.0972
AT5G43890	1275	YUC5	0.0401	0.1298	0.0000	0.3225
AT5G25620	3719	YUC6	0.5637	0.4785	0.3682	0.2764
AT2G33230	1561	YUC7	0.0000	0.0000	0.0000	0.0000
AT4G28720	1674	YUC8	0.0305	0.0989	0.1169	0.3684
AT1G04180	1366	YUC9	0.0374	0.0303	0.0000	0.0000

## Sheet: leaves
			14 days-old-seedlings	18 day-old-plants		adult
			leaves	aerial tissue		leaves
IdGene	length		SRR656216	SRR1030234	SRR1030235	SRR1159821	SRR1159827	SRR1159831	SRR1159837
AT1G70560	2649	TAA1	2.1891	0.6983	0.6719	0.6786	0.8558	0.9544	0.8523
AT1G23320	1928	TAR1	0.0028	0.0000	0.0000	0.0000	0.0000	0.0000	0.0000
AT4G24670	3441	TAR2	1.8856	0.9072	0.8754	0.6530	1.6941	0.6457	0.7066
AT4G32540	2057	YUC1	0.0739	0.1124	0.0666	0.0000	0.0000	0.0000	0.0000
AT1G48910	2094	YUC10	0.0000	0.0000	0.0000	0.0000	0.0000	0.0000	0.0000
AT1G21430	1342	YUC11	0.0971	0.0862	0.1020	0.0000	0.1609	0.0285	0.0000
AT4G13260	2372	YUC2	0.5952	0.0975	0.3752	0.4842	0.2276	0.7267	0.2929
AT1G04610	2231	YUC3	0.1460	0.0518	0.0921	0.0448	0.0000	0.0172	0.0000
AT5G11320	2115	YUC4	0.1515	0.1640	0.0000	0.0236	0.1531	0.0181	0.1642
AT5G43890	1275	YUC5	0.2300	0.0000	0.1611	0.1958	0.5927	0.0000	0.9535
AT5G25620	3719	YUC6	0.5431	0.2798	0.3129	0.3357	0.2612	0.3193	0.2802
AT2G33230	1561	YUC7	0.0104	0.0000	0.0877	0.0000	0.0000	0.0000	0.0000
AT4G28720	1674	YUC8	0.4444	0.0691	0.0000	0.8949	0.1290	1.0755	1.6600
AT1G04180	1366	YUC9	0.0874	0.0846	0.0000	0.3655	0.1581	0.7852	0.8900

## Sheet: flower
IdGene	length		SRR656217
AT1G70560	2649	TAA1	4.1053
AT1G23320	1928	TAR1	0.0086
AT4G24670	3441	TAR2	3.7896
AT4G32540	2057	YUC1	0.1430
AT1G48910	2094	YUC10	0.0027
AT1G21430	1342	YUC11	0.1365
AT4G13260	2372	YUC2	0.9221
AT1G04610	2231	YUC3	0.6693
AT5G11320	2115	YUC4	0.2441
AT5G43890	1275	YUC5	0.0044
AT5G25620	3719	YUC6	1.2091
AT2G33230	1561	YUC7	0.0284
AT4G28720	1674	YUC8	0.7893
AT1G04180	1366	YUC9	0.0244

## Sheet: sillique
IdGene	length		SRR656218
AT1G70560	2649	TAA1	0.4334
AT1G23320	1928	TAR1	0.2672
AT4G24670	3441	TAR2	2.7847
AT4G32540	2057	YUC1	0.0408
AT1G48910	2094	YUC10	0.3236
AT1G21430	1342	YUC11	0.2254
AT4G13260	2372	YUC2	0.0118
AT1G04610	2231	YUC3	0.3740
AT5G11320	2115	YUC4	0.0821
AT5G43890	1275	YUC5	0.0000
AT5G25620	3719	YUC6	1.5270
AT2G33230	1561	YUC7	0.0072
AT4G28720	1674	YUC8	0.0134
AT1G04180	1366	YUC9	0.0205

## Sheet: floralBud
			floral bud stage 12		stage 12
IdGene	length		SRR800753	SRR800754	SRR314815
AT1G70560	2649	TAA1	6.8261	6.7174	13.0501
AT1G23320	1928	TAR1	0.0000	0.0000	0.0000
AT4G24670	3441	TAR2	2.7820	2.9550	6.4910
AT4G32540	2057	YUC1	0.0646	0.1373	0.1370
AT1G48910	2094	YUC10	0.0000	0.0000	0.0000
AT1G21430	1342	YUC11	0.0991	0.1052	0.0000
AT4G13260	2372	YUC2	0.3363	0.5359	0.9162
AT1G04610	2231	YUC3	1.0131	0.6963	2.2368
AT5G11320	2115	YUC4	0.3772	0.2003	0.3044
AT5G43890	1275	YUC5	0.0000	0.0000	0.0000
AT5G25620	3719	YUC6	0.9653	0.9494	2.0452
AT2G33230	1561	YUC7	0.0852	0.0000	0.0258
AT4G28720	1674	YUC8	0.1589	0.5906	0.8895
AT1G04180	1366	YUC9	0.0973	0.0000	0.0589
